# Supplementary material for: Establishing a core outcome set for creatine transporter deficiency and guanidinoacetate methyltransferase deficiency
Source: Orphanet J Rare Dis. 2025 Aug 7;20:408. doi: 10.1186/s13023-025-03900-3 (PMC12333098; doi:10.1186/s13023-025-03900-3)
Supplement: Supplementary file 2 — Additional file 2. [file 13023_2025_3900_MOESM2_ESM.xlsx]

## Sheet: Sheet1
Literature Review Outcome Extraction Sheet
BIBLIOGRAPHICAL INFORMATION									POPULATION DETAILS						INTERVENTION/EXPOSURE DETAILS	OUTCOME DETAILS (add a row for each additional outcome)				Extracted by	Verified by	Verification notes
Covidence ID	Title	Year	First Author (Last Name)	Journal	Country of Study	Study Design	Single/multi centre, single/multi country	Time period	Sample Size	Age - Diagnosed	Age - Symptoms Occured	Disease Severity	Family History/Affected Siblings	Ethnicity	Describe the intervention/exposure	Outcome details	Describe scale/tool used to measure outcome	Was the scale/tool validated?	Reference for validation
Note: authors of the included papers were not contacted for missing or unclear data.
